# Supplementary material for: Neuroblastoma Patients’ Outcome and Chromosomal Instability
Source: Int J Mol Sci. 2023 Oct 24;24(21):15514. doi: 10.3390/ijms242115514 (PMC10648898; doi:10.3390/ijms242115514)
Supplement: Supplementary file 1 [file ijms-24-15514-s001.zip]

Archive with 3 entries (2 files):
- ijms-2626744-supplementary/
- ijms-2626744-supplementary/Supplementary Table S1.xls
- ijms-2626744-supplementary/Supplementary Tables S2-S7.pdf
