# Supplementary material for: Neuroblastoma Patients’ Outcome and Chromosomal Instability
Source: Int J Mol Sci. 2023 Oct 24;24(21):15514. doi: 10.3390/ijms242115514 (PMC10648898; doi:10.3390/ijms242115514)
Supplement: Supplementary file 1 [file ijms-24-15514-s001.zip › ijms-2626744-supplementary/Supplementary Table S1.xls]

## Sheet: Sheet1
ID_IGG	Sex	AgeM	StageINRG	MYCNBin	Dead	TimeFupD	TimeFupY	TimeEFSD	TimeEFSY	Event	RecPM	SecTum	Genomic Profile	ChrGains	ChrLosses	BPI
1668	M	6	L1	Amplified	Yes	318	0.870637	54	0.147844	Yes	Yes	No	SCA	amp 2p (MYCN), 2p, 7q, 13q, 17q	1p, 3p, 16q	16
1812	M	27	L2	Amplified	No	399	1.0924	254	0.695414	Yes	Yes	No	SCA	amp 2p (MYCN, ALK), 9q, 17q		12
1919	F	18	L1	Non amplified	No	6815	18.6585	6815	18.6585	No	No	No	NCA	2, 7, 8, 12, 15, 17, 18	14, 20	0
2054	F	163	L1	Non amplified	Yes	4439	12.1533	1494	4.09035	Yes	Yes	No	SCA	1p, 2q (BARD1), 7p, 10p, 10q, 20p, 22q	8p, 11q, 17p (P53), 19p, 21q, X	26
2082	M	116	L1	Amplified	No	505	1.38261	505	1.38261	No	No	No	NCA	2, 6, 7, 17, 18	11, 16, 22	0
2143	F	82	L1	Non amplified	Yes	5694	15.5893	4179	11.4415	Yes	Yes	No	SCA	7, 9q	19p, 22q	10
2204	F	13	L1	Non amplified	No	1458	3.99179	1458	3.99179	No	No	No	NCA	1, 2, 5, 7, 8, 9, 13, 17, 18, 20, 22	3, 4, X	2
2230	M	48	M	Non amplified	Yes	1664	4.55578	671	1.8371	Yes	Yes	No	SCA	2, 17	4p, 9q, 11, 14, 21	4
2425	M	32	M	Amplified	No	4458	12.2053	4458	12.2053	No	No	No	SCA	amp 2p (MYCN), 17q	1p, 6q, 8q	10
2690	M	18	L1	Non amplified	No	3249	8.89528	3249	8.89528	No	No	No	NCA	2, 17, 18, 22, X	3, 4, 5, 19, 22	0
2737	M	37	M	Amplified	Yes	1247	3.4141	855	2.34086	Yes	Yes	No	SCA	1q, amp 2p (MYCN), 17q	1p, 9p	10
2813	F	4	L1	Non amplified	No	2668	7.30459	2668	7.30459	No	No	No	NCA	7, X	3, 4, 9, 10, 11, 15, 16, 21	0
2704	M	13	M	Amplified	Yes	226	0.618754	132	0.361396	Yes	Yes	No	SCA	amp 2p (MYCN), 2p, 17q, 20p, 22q	1p, 7, 9, 10, 14q, 19, 21q	16
2709	M	13	L2	Non amplified	No	5002	13.6947	5002	13.6947	No	No	No	NCA	6, 7, 13, 17, 18	3, 11, 14	0
2736	M	24	L1	Amplified	No	3226	8.83231	3226	8.83231	No	No	No	SCA	amp 2p, 6p, 16q, 17q, 18q	1p, 3p, 6q, 11q, 17p	22
4900	M	47	M	Non amplified	Yes	1712	4.6872	521	1.42642	Yes	Yes	No	SCA	1q, 2p, 6p, 7, 9q, 11p, 11q, 12, 17q, 18, 19, 20, 22	1p, 3p, 4, 5, 9p, 11q, 15q, 21q	24
2864	M	3	L1	Non amplified	No	3015	8.25462	3015	8.25462	No	No	No	NCA	2, 6, 7, 17	11, 16, 22	2
2848	F	18	L1	Non amplified	No	2619	7.17043	2619	7.17043	No	No	No	SCA	2p, 17q, 18	3p, 11q, 14q, 15q, 17p	15
2875	M	7	L1	Non amplified	No	4659	12.7556	4659	12.7556	No	No	No	NCA	2, 6, 7, 12, 13, 17, 18, 20, 22, Y	3, 8, 11, 14, X	2
2951	M	68	M	Non amplified	Yes	1902	5.20739	1583	4.33402	Yes	Yes	No	SCA	2p, 7q, 11p, 17q, 18	1p, 3p, 4p, 6q, 10q, 11q, 21, Y	20
2958	M	0	L1	Non amplified	No	4284	11.729	105	0.287474	Yes	Yes	No	NCA	7, 12, 17,	3, 5, 8, 9, 11, 14, 15, 16, 19, 21, X, Y	8
2184	F	44	L1	Non amplified	No	0.5	0.00136893	0.5	0.00136893	No	No	No	NCA	2, 5, 6, 7, 9, 13, 17, 22	3, 4, 14, X	3
2980	F	57	L1	Non amplified	Yes	3085	8.44627	348	0.952772	Yes	Yes	No	SCA	2, 17q	14q, 17p	6
3039	M	3	L1	Amplified	No	2443	6.68857	2443	6.68857	No	No	No	NCA	2, 6, 7, 8, 12, 17, 22	3, 4, 10, 11, 19	1
3054	F	7	L1	Non amplified	No	3327	9.10883	3327	9.10883	No	No	No	NCA	1, 2, 5, 7, 8, 17, 18, 20		0
3074	M	4	L1	Non amplified	No	2534	6.93771	2534	6.93771	No	No	No	NCA	6, 7, 8, 17, 18, 20	3, 4, 9, 11, X	4
3021	F	4	L1	Non amplified	No	2849	7.80014	2849	7.80014	No	No	No	NCA	7, 12, 13, 17, 18, 21, 22	4, 14, 19	1
3128	F	2	Ms	Non amplified	No	3661	10.0233	3661	10.0233	No	No	No	NCA	17	8, 10, 14, 15, 16, 20, 21, X	3
3130	M	73	M	Non amplified	Yes	2123	5.81246	676	1.85079	Si	Yes	No	SCA	1q, 2p, 5q, 7q, 9q, 17q, X	1p, 5p, 6q, 9p, 9q, 14q, 18q, 22q, Y	30
3103	M	17	L2	Non amplified	No	1936	5.30048	1936	5.30048	No	No	No	NCA	1, 2, 6, 7, 12, 17, 22		0
3134	M	61	M	Non amplified	No	4255	11.6496	4255	11.6496	No	No	No	NCA	1, 2, 5, 6, 7, 12, 17, 18, 22, Y	X	3
3108	M	0	L1	Non amplified	No	1950	5.33881	65	0.17796	Yes	Yes	No	NCA	7, 12, 17, 22	14, X	3
3158	M	45	M	Non amplified	No	3345	9.15811	3345	9.15811	No	No	No	SCA	2p, 5q, 7q, 11p, 11q, 12q, 17q, 18q	3p, 4p, 11q, 18p, Y	27
3156	F	21	L2	Amplified	Yes	533	1.45927	336	0.919918	Yes	Yes	No	SCA	1q, amp 2p (MYCN), 2, 16q, 17q	1p	10
3142	F	4	L1	Non amplified	No	466	1.27584	466	1.27584	No	No	No	NCA	7, 13, 17, 18	3, 4, 9, 11, 14, 15, 16, 19, 21	2
3078	M	3	L1	Non amplified	No	434	1.18823	434	1.18823	No	No	No	NCA	17	2, 3, 4, 5, 9, 10, 11, 19, 21, X	2
3149	M	5	L1	Non amplified	No	2350	6.43395	2350	6.43395	No	No	No	SCA	13q, 17q	1p, 19p	10
3173	F	27	L2	Non amplified	No	4613	12.6297	4613	12.6297	No	No	No	NCA	2, 6, 12, 13, 17, 18, 22	3, 9, 11, 14, 19, 21, X	3
3189	F	22	L1	Non amplified	No	1981	5.42368	1981	5.42368	No	No	No	SCA	6, 7, 10, 12, 13, 17, 18, 20, 22	3, 14, 19p, X	5
3191	M	14	M	Non amplified	No	3785	10.3628	3785	10.3628	No	No	No	SCA	2p, 4, 7, 17q	4p	6
3201	M	10	M	Amplified	Yes	1503	4.11499	1457	3.98905	Yes	Yes	No	SCA	amp 2p (MYCN), 11q, 17q	1p, 11q	10
3207	M	6	L2	Non amplified	No	2558	7.00342	2558	7.00342	No	No	No	NCA	1, 2, 5, 6, 7, 12, 17, 18, 21		2
3183	F	20	M	Non amplified	Yes	652	1.78508	498	1.36345	Yes	Yes	No	SCA	3p, 3q, 12q, 13, 17q, 19p, 19q,	1p, 1q, 3p, 4, 8, 10, 11p, 11q, 14, 15, 16, 18, 19p, 22, X	20
3178	F	178	L2	Non amplified	Yes	3347	9.16359	1091	2.987	Yes	Yes	No	SCA	2p, 4, 6p, 7, 12q, 13, 17p, 17q, 18q, 20	1, 3, 3p, 8, 9p, 11p, 11q, 16p, 17p, 18p, 21, 22	30
3217	M	0	L1	Non amplified	No	4224	11.5647	4224	11.5647	No	No	No	NCA	1, 2, 5, 6, 7, 12, 17, 18, 22	X	3
3234	F	63	M	Amplified	Yes	1029	2.81725	719	1.96851	Yes	Yes	No	SCA	1q, amp 2p (MYCN), 12q, 17q, 18	1q, 3p, 4p, 10, 11p, 11q	36
3205	F	3	L2	Non amplified	No	4262	11.6687	4262	11.6687	No	No	No	NCA	2, 5, 6, 7, 12, 15, 17, 22	3, 8, 11, 14, X	3
3262	M	0	L2	Non amplified	Yes	2158	5.90828	1942	5.31691	Yes	Yes	No	SCA	17q	1p, 5p, 19q, 22q, Y	16
3229	F	9	L1	Non amplified	No	1766	4.83504	1766	4.83504	No	No	No	NCA	6, 7, 13, 17	4, 9, 14, 19, 21, X	3
3242	F	4	L1	Non amplified	No	405	1.10883	405	1.10883	No	No	No	NCA	7, 12, 17	3, 4, 8, 13, 14, 19, 21, X	3
3280	M	10	L1	Non amplified	No	2087	5.71389	2087	5.71389	No	No	No	NCA	6, 7, 8, 9, 10, 13, 17, 18	11, 19, 21, X	3
3327	F	3	Ms	Non amplified	No	2772	7.58932	203	0.555784	Yes	Yes	No	NCA	2, 6, 7, 8, 17, 18, 20, 22	9, 10, 11, 19, X	3
3285	M	0	Ms	Non amplified	No	281	0.769336	281	0.769336	No	No	No	NCA	1, 2, 6, 12, 17		0
3288	M	7	Ms	Non amplified	No	1813	4.96372	1813	4.96372	No	No	No	NCA	17	3, 4, 5, 9, 10, 11, 14, 20, 21, X	3
3204	M	9	Ms	Non amplified	No	370	1.013	370	1.013	No	No	No	SCA	1q, 2, 17, 18	11q	4
3287	F	10	L1	Non amplified	No	1997	5.46749	1997	5.46749	No	No	No	NCA	17, 18, X	4, 8, 9, 10, 11, 14, 16, 19, 20, 21,	2
3265	F	11	L1	Non amplified	No	3925	10.7461	3925	10.7461	No	No	No	SCA	6p, 17q	3p, 4, 10p, 11q	10
3302	M	10	L2	Non amplified	No	4667	12.7775	4667	12.7775	No	No	No	NCA	13, 17	3, 9, 14, 15, 21, X	3
3167	F	10	M	Non amplified	No	457	1.2512	457	1.2512	No	No	No	SCA	17q	11q	8
3295	M	43	M	Non amplified	Yes	392	1.07324	363	0.99384	Yes	Yes	No	SCA	16p	12q	12
3312	M	153	L2	Non amplified	No	4619	12.6461	1058	2.89665	Yes	Yes	No	NCA	1, 7, 17	3, 4, 9, 15, 16, 19, 21, X	7
3325	F	95	L2	Non amplified	Yes	1162	3.18138	403	1.10335	Yes	Yes	No	SCA	6, 11p, 11q, amp 12q (CDK4), 17, 18	12p, 12q, 15, 16p, 21, X	28
3334	F	15	L2	Non amplified	No	4361	11.9398	4361	11.9398	No	No	No	NCA	2, 5, 6, 7, 13, 15, 17, 18, 20, 22	3, 4, 8, 9, X	3
3330	F	31	L1	Non amplified	No	3993	10.9322	3993	10.9322	No	No	No	NCA	1, 6, 7, 9, 13, 17, 18, 22	14, 19, 21	0
3247	M	6	M	Amplified	No	4372	11.9699	423	1.15811	Yes	Yes	No	SCA	amp 2p (MYCN, ALK), 17q	1p, 2p	12
3359	M	0	M	Non amplified	No	2832	7.75359	2832	7.75359	No	No	No	SCA	2p, 17q	1p, 19p	8
3345	F	5	L1	Non amplified	No	1688	4.62149	1688	4.62149	No	No	No	NCA	5, 12, 13, 17	3, 4, 9, 11, 14, 21, X	3
3370	M	1	L1	Non amplified	No	1895	5.18823	1895	5.18823	No	No	No	NCA	2, 6, 8, 10, 13, 17, 21, 22	3, 11, 14, X	3
3190	M	0	M	Non amplified	No	1647	4.50924	1647	4.50924	No	No	No	NCA	6, 12, 17, 20, 22	3, 14, X	3
3390	M	40	L2	Amplified	No	3833	10.4942	3833	10.4942	No	No	No	SCA	amp 2p (MYCN), 2q, 6p, 7, 17q, 22	1p, 9, 10q, 16, 19	12
3339	F	11	L2	Non amplified	No	2119	5.80151	2119	5.80151	No	No	No	NCA	1, 2, 5, 7, 10, 12, 13, 17, 19, 20, X		0
3373	M	3	L1	Non amplified	No	2239	6.13005	2239	6.13005	No	No	No	NCA	2, 6, 13, 17	4, 9, 14, X	3
3387	M	0	L1	Non amplified	No	19	0.0520192	19	0.0520192	No	No	No	NCA	2, 6, 7, 8, 12, 17, 18, 20	11, 14, 19, X	3
3389	F	1	M	Amplified	No	2161	5.9165	2161	5.9165	No	No	No	SCA	amp 2p (MYCN), 1q, 12q, 17q, 18	1q, 3p, 4p, 10, 10q	16
3355	M	3	L1	Non amplified	No	3540	9.69199	3540	9.69199	No	No	No	NCA	1, 2, 6, 7, 12, 17, 18, 20, 22		1
3397	M	16	M	Amplified	No	3120	8.54209	3120	8.54209	No	No	No	SCA	amp 2p (MYCN, ALK), 17q	1p, 2p	10
3432	F	49	M	Non amplified	Yes	1096	3.00068	895	2.45038	Yes	Yes	No	SCA	13, 17q	1p, 2q (BARD1), 3, 4, 6q, 9, 10, 11q, X	10
3401	F	22	L2	Amplified	No	3619	9.90828	3619	9.90828	No	No	No	SCA	amp 2p (MYCN), 6p, 6q, 17q	1p, 2p, 6q, 15q	16
3405	M	53	M	Amplified	Yes	1636	4.47912	1395	3.8193	Yes	Yes	No	SCA	amp 2p (MYCN), 3p, 6q, 9q, 14q, 15q, 17q, 22q	1p, 9p, 11p, 10q, 11q, 15q, 19q	30
3446	M	41	M	Non amplified	No	3640	9.96578	3640	9.96578	No	No	No	NCA		1, 3, 4, 8, 9, 14, 19, 21	2
3443	M	6	L1	Non amplified	No	1694	4.63792	1694	4.63792	No	No	No	NCA	1, 2, 5, 6, 7, 12, 17		0
3467	M	7	L1	Non amplified	No	1853	5.07324	1853	5.07324	No	No	No	NCA	2, 7, 17	3, 11, 14, 19, 21	2
3404	F	1	Ms	Non amplified	No	3196	8.75017	143	0.391513	Yes	Yes	No	NCA	6, 7, 8, 17, 18	3, 4, 11, 19	0
2483	M	1	L1	Non amplified	No	1762	4.82409	264	0.722793	Yes	Yes	No	SCA	12q, 17q	1p, 14q, 19p, Yp	18
3507	F	3	L1	Non amplified	No	1505	4.12047	1505	4.12047	No	No	No	NCA	2, 6, 7, 12, 13, 17, 22	4, 9, 10, 21	2
3512	F	5	L1	Non amplified	No	3471	9.50308	3471	9.50308	No	No	No	NCA	2, 6, 7, 8, 17	3, 4, 9, 11, 14. 16. 19	2
3515	M	0	Ms	Non amplified	No	2109	5.77413	2109	5.77413	No	No	No	SCA	2p, 17q	3p	6
3526	M	9	L1	Non amplified	No	1826	4.99932	1826	4.99932	No	No	No	SCA	6p, 12, 17q	1p, 5p, 6p, 11q, 17p, 19p, 19q	18
3528	M	5	L1	Amplified	Yes	216	0.591376	216	0.591376	Yes	No	No	NCA	6, 7, 13, 17, 18, Y	3, 10, 11, 14, 16, 21, X	3
3525	F	5	Ms	Non amplified	No	2326	6.36824	2326	6.36824	No	No	No	NCA	7, 12, 13, 17, 18, 22	3, 4, 8, 14, 19, 21, X	2
3533	M	7	L1	Non amplified	No	1816	4.97194	1816	4.97194	No	No	No	NCA	6, 12, 13, 17, 18, 20, 22	4, 14, 19, X	3
3544	M	4	L1	Non amplified	No	2925	8.00821	2925	8.00821	No	No	No	NCA	2, 17	1	0
3538	M	1	M	Non amplified	Yes	465	1.2731	346	0.947296	Yes	No	Yes	NCA	2, 6, 7, 8, 17	3, 10, 11, 19, X	3
3557	M	3	L1	Non amplified	No	2244	6.14374	2244	6.14374	No	No	No	NCA	7, 17, 18, Y	1, 3, 14, 19, 20, 21, X	3
3555	M	46	M	Non amplified	Yes	542	1.48392	481	1.31691	Yes	Yes	No	SCA	1q, 7q, 11p, 17q, 18	4, 6p, 6q, 11q, 16q	18
3542	F	1	Ms	Non amplified	No	2035	5.57153	2035	5.57153	No	No	No	NCA	2, 6, 7, 13, 17, 18	11, 21	0
3558	M	46	M	Non amplified	No	1047	2.86653	822	2.25051	Yes	Yes	No	SCA	1q, 7, 8q, 17q, 11q	1p, 3, 4q, 5, 6, 8p, 10, 11q, 14q, 18, 19, 22	20
3553	M	2	L1	Non amplified	No	554	1.51677	554	1.51677	No	No	No	NCA	6, 12, 17, 18, 20	4, 10, 14, X, Y	3
3593	F	14	L1	Non amplified	No	1885	5.16085	1885	5.16085	No	No	No	NCA	17, 22	X	0
3471	M	1	L1	Non amplified	No	1857	5.08419	1857	5.08419	No	No	No	NCA	2, 6, 7, 8, 10, 12, 13, 17, 18	19	0
3569	F	3	L2	Non amplified	No	1960	5.36619	1960	5.36619	No	No	No	NCA	6, 13	4, 14, 19, 21, X	3
3590	F	11	M	Non amplified	No	3200	8.76112	3200	8.76112	No	No	No	SCA	7, 12, 17q, 18q	4, 11q, 14, 19p, 21, X	6
3608	M	11	L1	Non amplified	No	1784	4.88433	70	0.19165	Yes	Yes	No	SCA	2p, 6, 7, 17q	4p, 19p	8
3614	M	17	M	Amplified	Yes	215	0.588638	169	0.462697	Yes	Yes	No	SCA	amp 2p (MYCN, ALK), 2, 17q, 20	1p, 9, 10, 15	10
3622	F	20	M	Amplified	No	3280	8.98015	3280	8.98015	No	No	No	SCA	amp 2p, 17q	1p, 19p	8
3623	M	55	M	Amplified	No	3000	8.21355	3000	8.21355	No	No	No	SCA	amp 2p (MYCN), 8q, 17q	1p, 7q, 19q, 19q	14
3624	F	9	M	Non amplified	No	3986	10.9131	1704	4.6653	Yes	Yes	No	SCA	7q, 11p, 11q, 17q	11q	10
3610	M	1	Ms	Non amplified	No	3211	8.79124	3211	8.79124	No	No	No	NCA	2, 6, 7, 8, 17, 18	4, 9, 10, 15	0
3613	F	25	M	Non amplified	No	3368	9.22108	3368	9.22108	No	No	No	SCA	6, 8, 12, 13, 17, 18, 19p	16q	6
3516	F	32	L1	Non amplified	No	3582	9.80698	3582	9.80698	No	No	No	NCA	1, 17		0
3646	F	15	M	Amplified	Yes	826	2.26146	235	0.643395	Yes	Yes	No	SCA	amp 2p (MYCN), 17q	1p, 15q	8
3630	F	17	L1	Non amplified	No	0.5	0.00136893	0.5	0.00136893	No	No	No	NCA	2, 7, 8, 13, 17, 18, 20		1
3568	M	0	L2	Non amplified	No	3915	10.7187	3915	10.7187	No	No	No	NCA	7, 17	3, 4, 10, 11, 14, 15, 16, 18, 19, 20, 21, 22, X, Y	3
3658	M	65	M	Non amplified	Yes	2056	5.62902	1219	3.33744	Yes	Yes	No	SCA	7q, 17q	3p, 17p (P53), 19p	24
3682	M	6	L1	Non amplified	No	15	0.0410678	15	0.0410678	No	No	No	SCA	1q, 2p, 2q, 6, 7, 13, 14, 15, 17q, 22	1p, 2q, 4, 5, 9, 11, 12, X	10
3656	F	19	L1	Non amplified	No	2306	6.31348	2306	6.31348	No	No	No	SCA	17q	3, 4, 6, 8, 9, 10, 14, 19, 21, X	5
3422	M	117	L1	Non amplified	No	4657	12.7502	464	1.27036	Yes	Yes	No	SCA	1q, 7, 8, 11p, 11q, 17q, 17, 18	3, 4, 8p, 9, 11q, 14q, Y	16
3667	M	23	L1	Non amplified	No	3040	8.32307	3040	8.32307	No	No	No	SCA	1q, 2, 6, 7, 8, 15, 16, 17q, 18, 20	1p	6
3657	F	7	L2	Non amplified	No	3750	10.2669	3750	10.2669	No	No	No	NCA	17, 18	3, 4, 8, 10, 11, 14, 19, 21, X	3
3688	M	4	L1	Non amplified	No	2229	6.10267	2229	6.10267	No	No	No	NCA	5, 7, 12, 17	3, 4, 8, 14, 16, 19, X	3
3693	M	3	L2	Non amplified	No	3783	10.3573	543	1.48665	Yes	Yes	No	NCA	1, 2, 6, 7, 8, 12, 13, 17	14, X	3
3641	M	5	L1	Amplified	Yes	859	2.35181	126	0.344969	Yes	Yes	No	SCA	amp2p (MYCN), 9q, 17q	1p, 10q	10
3668	M	4	L1	Non amplified	No	814	2.22861	814	2.22861	No	No	No	NCA	17, 18, 22	3, 4, 5, 11, 14, 15, 16	2
3664	M	71	M	Non amplified	Yes	1962	5.37166	1318	3.60849	Yes	Yes	No	SCA	1p, 2q, 7, 8q, 11p, 15, 17q, 18, 20, Xp	2q, 3p, 4p, 11q, 13q, 19p, Y	30
3690	M	4	Ms	Non amplified	No	2253	6.16838	2253	6.16838	No	No	No	SCA	7, 12, 13, 15, 17,	4, 11q, 14, 19, X	5
3721	F	5	L2	Non amplified	No	3723	10.193	464	1.27036	Yes	Yes	No	NCA	6, 7, 13, 17, 22	3, 9, 11, 14, X	3
3714	F	10	L2	Amplified	Yes	387	1.05955	356	0.974675	Yes	Yes	No	SCA	amp 2p (MYCN), 2, 7, 8, 12, 17q, 22	9q, 10q	8
3713	F	2	M	Non amplified	No	2039	5.58248	2039	5.58248	No	No	No	SCA	17q	1p, 9q, 21q	8
3730	M	40	M	Amplified	Yes	643	1.76044	405	1.10883	Yes	Yes	No	SCA	amp 2p (MYCN), 2p, 6q	1p, 11p, 19p	12
3728	M	146	L2	Non amplifiedNo	no	797	2.18207	371	1.01574	Yes	Yes	No	SCA	4, 5, amp 12q (CKD4, FRS2, MDM2 amplificati), 17q	17p, Y	10
3716	F	47	L2	Non amplified	No	3727	10.204	312	0.854209	Yes	Yes	No	NCA	12, 13, 17,	3, 4, 10, X	3
3686	F	81	M	Non amplified	Yes	3132	8.57495	263	0.720055	Yes	Yes	Yes	NCA	7, 13, 14, 15, 16, 17, 22	3, 5, 6, 9, 11, X	3
3747	F	14	L1	Amplified	Yes	221	0.605065	159	0.435318	Yes	Yes	No	SCA	amp 2p (MYCN), 2q, 3p, 5p, 6p, 17q	2q, 10q, 17p, 19q, X	20
3734	F	7	L1	Non amplified	No	2098	5.74401	2098	5.74401	No	No	No	NCA	2, 7, 17, 18, 21	3, 4, 6, 9, 10, 11, 16, 19, X	3
3731	F	5	L2	Non amplified	No	4045	11.0746	4045	11.0746	No	No	No	NCA	7, 13, 17	4, 9, 14, 15, 16, 19	2
3733	M	15	L2	Non amplified	No	1278	3.49897	586	1.60438	Yes	Yes	No	NCA	6, 8, 13, 15, 17, 18	19, 21, X	3
3739	M	33	M	Amplified	Yes	199	0.544832	171	0.468172	Yes	Yes	No	SCA	amp 2p, 2p, 2q, 3q, 5p, 12q, 13, 17q	1p, 3p, 4p, 9p, 19p	24
3726	M	1	L1	Non amplified	No	1498	4.1013	1498	4.1013	No	No	No	NCA	2, 6, 7, 10, 12, 15, 17, 20, 22	4	2
3703	M	3	L1	Non amplified	No	862	2.36003	862	2.36003	No	No	No	NCA	17	3, 4, 5, 9, 10, 11, 13, 15, 16, 19, 21, 22, X	4
3625	F	7	Ms	Amplified	No	2378	6.51061	2378	6.51061	No	No	No	SCA	19q	1p, 19p, 19q	10
3616	M	5	L2	Non amplified	No	2492	6.82272	2492	6.82272	No	No	No	NCA	6, 8, 12, 13, 17, 18	16	1
3573	F	4	L2	Non amplified	No	2663	7.2909	2663	7.2909	No	No	No	NCA	7, 12, 17, 22	3, 4, 14, X	3
3746	F	54	M	Non amplified	Yes	578	1.58248	470	1.28679	Yes	Yes	No	SCA		1p, 11q, 20q	6
3725	F	1	L2	Non amplified	No	812	2.22313	812	2.22313	No	No	No	NCA	2, 6, 7, 12, 13, 15, 17, 20, 21, 22	X	3
3720	F	5	L2	Non amplified	No	3709	10.1547	3709	10.1547	No	No	No	NCA	2, 5, 6, 7, 9, 12, 13, 15, 17, 20, 22	X	3
3750	M	5	L1	Non amplified	No	1094	2.99521	1094	2.99521	No	No	No	NCA		3, 4, 6, 8, 10, 11, 15, 16, 21, X	3
3737	F	13	M	Amplified	Yes	230	0.629706	182	0.498289	Yes	Yes	No	SCA	amp 2p (MYCN), 5q, 17q, 22q	1p, 17p	12
3754	M	1	L1	Non amplified	No	923	2.52704	923	2.52704	No	No	No	NCA	2, 6, 7, 13, 17		0
3732	M	3	L2	Non amplified	No	1839	5.03491	1839	5.03491	No	No	No	NCA	13	19, 21	2
3723	M	4	L1	Non amplified	No	2860	7.83025	2860	7.83025	No	No	No	NCA	5, 6, 7, 12, 17, 22	4, 10, X	3
3638	M	5	L2	Non amplified	No	3838	10.5079	3838	10.5079	No	No	No	NCA	6, 7, 17, 22	3, 4, 9, 11, 14, 15, 16, 19, X	3
3758	M	39	L2	Non amplified	Yes	1457	3.98905	441	1.20739	Yes	Yes	No	SCA	6, amp 12q, 17	3, 9, 19, 21, X	6
3756	F	13	M	Non amplified	No	3554	9.73032	3554	9.73032	No	No	No	SCA	2p, 6p, 7, 11q, 17q	3, 4, 8q, 10, 9q, 11q, 16p	16
3763	F	51	M	Non amplified	Yes	1078	2.9514	766	2.09719	Yes	Yes	No	SCA	5q, 7q, 11p, 11q, 17q	1p, 3p, 11q, 22q, X	18
3767	M	5	L2	Non amplified	No	1085	2.97057	1085	2.97057	No	No	No	NCA	7	3, 10, 14, 15, 16, 21, 22, X	2
3770	F	44	L1	Non amplified	No	2272	6.2204	2272	6.2204	No	No	No	NCA	7, 9, 17, 18, 20	2, 3, 4, 11, 14, 16, 19, 21, 22, X	3
3781	F	2	L1	Non amplified	No	2622	7.17864	2622	7.17864	No	No	No	NCA	2, 6, 7, 17, 20	3, 4, 10, 14, 18, 19, 22, X	2
3777	F	22	M	Non amplified	Yes	414	1.13347	414	1.13347	Yes	Yes	No	SCA	1q, 17q	9q, 11q, 22q	22
3780	M	57	M	Amplified	No	2854	7.81383	2854	7.81383	No	No	No	SCA	amp 2p (MYCN), 17q	1p, 11p, 11q, 16p	12
3787	F	12	M	Non amplified	No	2361	6.46407	2361	6.46407	No	No	No	SCA	7, 11p, 11q, 14, 17q	4p, 11q	12
3779	F	15	L2	Non amplified	No	3522	9.64271	3522	9.64271	No	No	No	NCA	17	3, 4, 9, 14, 16, 19, 21, X	6
3792	M	28	L1	Amplified	No	2869	7.85489	2869	7.85489	No	No	No	SCA	amp 2p (MYCN), 2p		4
3812	M	3	L1	Non amplified	No	2319	6.34908	2319	6.34908	No	No	No	SCA	5, 6, 7, 12, 17q, 18, 19p, 19q, 20	19p	8
3809	M	2	L1	Non amplified	No	1849	5.06229	1849	5.06229	No	No	No	NCA	2, 3, 6, 8, 9, 13, 15, 17, 18, 20, 21, 22	X	3
3870	F	5	L1	Non amplified	No	1681	4.60233	1681	4.60233	No	No	No	NCA	6, 17	3, 9, 11, 19, 21, X	3
3844	M	39	M	Non amplified	No	2628	7.19507	2628	7.19507	No	No	No	SCA	7q, 17q	11q	6
3741	M	0	Ms	Non amplified	No	2338	6.40109	2338	6.40109	No	No	No	NCA	2, 6, 7, 13, 17, 18, 21	4, 11, 14, X	3
3766	M	12	L1	Non amplified	No	3059	8.37509	3059	8.37509	No	No	No	NCA	2, 6, 7, 13, 17, 18	3, 14, 16, 21, X	2
3848	M	24	L1	Non amplified	No	2888	7.90691	2888	7.90691	No	No	No	SCA	6, 7, 8, 10, 13, 17, 18, Y	11q	2
3845	F	8	L2	Non amplified	No	2743	7.50992	2743	7.50992	No	No	No	NCA	7, 17, 18		0
3828	M	4	L2	Non amplified	No	3450	9.44559	3450	9.44559	No	No	No	NCA	1, 2, 5, 7, 17, 18		0
3876	F	0	L1	Non amplified	No	2215	6.06434	40	0.109514	Yes	Yes	No	NCA	2, 3, 6, 7, 12, 13, 15, 17, 22	14, X	3
3855	M	45	M	Non amplified	Yes	764	2.09172	552	1.51129	Yes	Yes	No	SCA	2p, 2q, 4q, 5p, 12q, 17q	1p, 2q, 6p, 6q, 8p, 9q, 19p, 22, Y	26
3846	F	12	M	Non amplified	No	1940	5.31143	1940	5.31143	No	No	No	SCA	2p		2
3840	F	1	L1	Non amplified	No	871	2.38467	871	2.38467	No	No	No	NCA	1, 2, 6, 7, 13, 17, 19, X		0
3881	M	11	L2	Non amplified	No	1532	4.19439	1532	4.19439	No	No	No	NCA	1, 2, 5, 6, 7, 10, 12, 13, 15, 17, 18		0
3873	F	80	L2	Amplified	Yes	2086	5.71116	1129	3.09103	Yes	Yes	No	SCA	amp 2p (MYCN), 7p, 17q, 18p	1p, 3p, 4p, 5p, 11q	20
3897	M	47	M	Non amplified	Yes	793	2.17112	695	1.90281	Yes	Yes	No	SCA	7q, 11q, 16p, 16q, 17q, Xp	11q, 19q, Y	16
3896	F	22	M	Non amplified	No	2716	7.436	2716	7.436	No	No	No	SCA	7p, 17q, 18p	1p, 3p, 5p, 11q	14
3831	M	4	L1	Non amplified	No	2704	7.40315	2704	7.40315	No	No	No	NCA		X	2
3891	F	11	L1	Non amplified	No	1639	4.48734	1639	4.48734	No	No	No	NCA	2, 7, 13, 17	4, 9, 14, 15, 16, 19, X	3
3884	F	5	L2	Non amplified	No	2513	6.88022	2513	6.88022	No	No	No	NCA	1, 2, 7, 12, 17		0
3901	F	23	M	Non amplified	Yes	814	2.22861	608	1.66461	Yes	Yes	No	SCA	1q, 7, 11q, 17q	5p, 6q, 11q, 16	12
3857	F	44	M	Amplified	Yes	1991	5.45106	665	1.82067	Yes	Yes	No	SCA	amp 2p (MYCN), 2p, 17q	1p, 6q, 9p, 11q, 16q	16
3806	F	33	M	Non amplified	No	2884	7.89596	576	1.577	Yes	Yes	No	SCA	1p, 1q, 2p, 3q, 4q, 5q, 7q, 12q, 17q	1p, 3p, 4p, 6q, 14q, X	28
3908	F	3	M	Non amplified	No	460	1.25941	460	1.25941	No	No	No	NCA	1, 2, 5, 6, 7, 13, 20		0
3926	F	37	L1	Non amplified	No	413	1.13073	413	1.13073	No	No	No	NCA	6, 7, 12, 13, 17, 18, 20	3, X	2
3837	M	57	M	Non amplified	No	2974	8.14237	1084	2.96783	Yes	Yes	No	SCA	1q, 2p, 2q, 4, 6, 7, 8, 9, 12, 13, 15, 16q, 17, 18, 20q, 22q	3, 11q, 14q, 19p, X	20
3877	M	23	M	Amplified	No	2589	7.0883	2589	7.0883	No	No	No	SCA	amp 2p (MYCN), 2p, 17q, Y	1p, X	8
3932	M	20	M	Amplified	Yes	584	1.5989	289	0.791239	Yes	Yes	No	SCA	amp 2p (MYCN), 17q	1p	16
3911	M	62	M	Amplified	No	2361	6.46407	2361	6.46407	No	No	No	SCA	1q, amp 2p (MYCN), 2p, 2q, 4q, 7p, 10q, 11q, amp 12q, 17q	10p	24
3909	M	11	L1	Non amplified	No	578	1.58248	578	1.58248	No	No	No	NCA	2, 17	14	0
3937	M	37	L2	Amplified	Yes	787	2.15469	469	1.28405	Yes	Yes	No	SCA	amp 2p (MYCN), 12, 17q	1p, 2p, 10q, 13q, 16p	16
3832	M	51	M	Non amplified	No	2825	7.73443	2825	7.73443	No	No	No	SCA	1, 2, 3, 5, 6p, 6q, 7, 8q, 11q, 12, 13, 16, 17, 19, 20, 21, 22, X	6q, 10, 14	10
3940	M	2	L2	Non amplified	No	2499	6.84189	204	0.558522	Yes	Yes	No	NCA	amp 2p(MYCN), 2, 6, 12, 17, 22	3, 9, 10, 11, 21, X, Y	6
3929	M	70	L1	Non amplified	Yes	1220	3.34018	116	0.317591	Yes	Yes	No	SCA	7, 13, 17q, 19p, 19q, 20p	3, 5q, 14q, 19p, Yp	18
3906	M	23	M	Amplified	Yes	328	0.898015	10	0.0273785	Yes	Yes	No	SCA	amp 2p (MYCN), 2p, 17q	1p, 17p	10
3951	F	20	M	Amplified	Yes	699	1.91376	423	1.15811	Yes	Yes	No	SCA	1p, 1q, amp 2p (MYCN), 4p, 6p, 6q, 7, 12, 17q, 20, 21	1p, 4p, 6q	20
3969	F	19	M	Amplified	Yes	1780	4.87337	768	2.10267	Yes	Yes	No	SCA	amp 2p (MYCN), 2p, 17q	1p, 10, 19p	10
3875	M	116	M	Amplified	Yes	1254	3.43326	968	2.65024	Yes	Yes	No	SCA	amp 2p (MYCN), 2p, 12, 13	1p, Y	18
3982	M	18	L2	Amplified	No	3104	8.49829	3104	8.49829	No	No	No	SCA	1p, amp 2p (MYCN), 2, 4, 17q, 12, 13, 21, 22, X	1p, 15q	10
3919	F	14	M	Amplified	No	2923	8.00274	2923	8.00274	No	No	No	SCA	amp 2p (MYCN), 17q	1p, 9p	12
3921	M	2	L1	Non amplified	No	328	0.898015	328	0.898015	No	No	No	NCA	7, 12, 17	3, 4, 10, 11, 13, 19, 21, X	3
3954	M	7	M	Non amplified	No	816	2.23409	816	2.23409	No	No	No	SCA	7, 17q	4p, 11q	6
2157	M	16	L1	Non amplified	No	2528	6.92129	2528	6.92129	No	No	No	NCA	6, 7, 10, 13, 17, 18		0
3996	M	69	L2	Non amplified	No	8	0.0219028	8	0.0219028	No	No	No	SCA	2p, 17q, 18	1q, 3q, 4q, 6q, 11q, 19, Y	14
4007	M	86	M	Non amplified	Yes	1896	5.19097	416	1.13895	Yes	Yes	No	SCA	1q, 2p, 5, 6, 9p, amp 12q (CDK4, FRS2), 13, 16q, 17q, 18, 20	1p, 1q, 2p, 2q, 3, 7, 8q, 9p, 9q, 10, 17p, 19, 21, 22, Y	26
4008	M	19	M	Amplified	No	648	1.77413	409	1.11978	Yes	Yes	No	SCA	amp 2p (MYCN), 17q	1p, 19p	8
4002	F	31	M	Amplified	No	3225	8.82957	3225	8.82957	No	No	No	SCA	amp 2p (MYCN), 9q, 17q	1p, X	10
4014	F	38	M	Non amplified	No	1701	4.65708	1701	4.65708	No	No	No	SCA	12q, 13, 14q, 17q, 18p, 18q, 22q	1p, 2q, 3p, 11q, 14q, 22q	24
4018	M	14	M	Amplified	Yes	186	0.50924	186	0.50924	Yes	No	No	SCA	amp 2p (MYCN), 17q	1p	8
4025	M	29	M	Amplified	No	2361	6.46407	676	1.85079	Yes	No	Yes	SCA	amp 2p (MYCN), 17q	1p	6
4023	F	31	M	Amplified	Yes	374	1.02396	271	0.741958	Yes	Yes	No	NCA	amp 2p (MYCN), 2, 6, 7, 17, 18	9, 10, 11, 14, 15, 16, X	18
4022	M	7	M	Amplified	Yes	737	2.0178	417	1.14168	Yes	Yes	No	SCA	amp 2p, 17q	1p	14
4029	F	32	M	Non amplified	Yes	442	1.21013	274	0.750171	Yes	Yes	No	SCA	2p, 7q, 12, 13, 14, 15q, 17	1p, 4, 8q, 9, 10, 11q, 16, 21, X	12
4027	M	24	L2	Non amplified	No	2968	8.12594	2968	8.12594	No	No	No	SCA	1p, 1q, 7, 12, 17q		12
3967	M	74	M	Amplified	Yes	381	1.04312	304	0.832307	Yes	Yes	No	SCA	amp 2p (MYCN), 2p, 19q	1p	24
4033	M	31	M	Non amplified	No	2253	6.16838	324	0.887064	Yes	Yes	No	SCA	6p, 7, 11p, 11q, 17q, 18q	5, 8, 10, 11q	12
4041	F	43	M	Non amplified	No	1988	5.44285	1988	5.44285	No	No	No	SCA	7q, 11p, 11q, 12q, 17q, 22q	3p, 4p, 6q, 11q	12
3811	M	0	L2	Non amplified	No	3257	8.91718	3257	8.91718	No	No	No	NCA	6, 7, 17, 18	3, 4, 5, 9, 11, 19, 20, 21, X, Y	3
4055	F	5	Ms	Non amplified	No	1115	3.0527	1115	3.0527	No	No	No	NCA	2, 6, 7, 10, 12, 17, 18	8, 11, 14, 21	0
4063	M	48	L2	Amplified	No	2688	7.35934	2688	7.35934	No	No	No	SCA	amp 2p (MYCN), 2, 6p, 6q, 8q, 11q, 17q	1p	12
4010	F	9	L1	Non amplified	No	328	0.898015	328	0.898015	No	No	No	NCA	1, 7, 12, 13, 17	4	0
4031	F	2	L1	Non amplified	No	248	0.678987	248	0.678987	No	No	No	NCA	2, 6, 7, 8, 9, 13, 15, 17, 20, 21	4, 14	1
4085	M	36	M	Non amplified	Yes	330	0.903491	330	0.903491	Yes	Yes	No	SCA	7, 12, 17q	9q, 11q, 21q	20
4087	F	45	M	Amplified	No	2666	7.29911	2666	7.29911	No	No	No	SCA	1p, 1q, amp 2p (MYCN), 2q, 7, 13, 18	1p, 9, 11, 14q, 16, 21, X	10
4093	F	31	M	Amplified	Yes	126	0.344969	126	0.344969	Yes	No	No	SCA	amp 2p (MYCN), 8q, 17q	1p,10p	10
4099	F	14	L2	Non amplified	No	2661	7.28542	2661	7.28542	No	No	No	NCA	7, 17	3, 4, 8, 9, 10, 14, 15, 16, 19, 21, X	3
4110	M	5	L1	Non amplified	No	29	0.0793977	29	0.0793977	No	No	No	NCA	6, 7, 17	9, 10, 11, 21, X	3
4111	M	10	M	Amplified	No	1786	4.8898	1786	4.8898	No	No	No	SCA	amp 2p (MYCN), amp 12q (MDM2, FRS2)		24
3320	M	32	L1	Non amplified	No	3905	10.6913	1525	4.17522	Yes	Yes	No	SCA	7q, 11p, 12q, 13q, 17q	3p, 11q	14
4108	M	37	L2	Amplified	No	2832	7.75359	2832	7.75359	No	No	No	SCA	1q, amp 2p (MYCN), 2, 7, 12, 17q, 18q, X	1p, 13q	12
4122	F	5	L1	Non amplified	No	1929	5.28131	1929	5.28131	No	No	No	NCA	6, 13, 17	3, 11, 18, 19, 21, X	3
4057	M	0	L2	Non amplified	No	232	0.635181	232	0.635181	No	No	No	NCA	12, 17, 20	3, 9, 11, 14, 19, 21, X	4
4139	M	47	M	Amplified	Si	1188	3.25257	641	1.75496	Yes	Yes	No	SCA	amp 2p (MYCN), 6p, 11p, 17q	11q, Y	24
4046	M	10	L1	Non amplified	No	1116	3.05544	1116	3.05544	No	No	No	SCA		9q, 14, 19	4
4151	M	8	M	Amplified	Si	1296	3.54825	1138	3.11567	Yes	Yes	No	SCA	amp 2p (MYCN, ALK), 2p	1p	12
4127	M	25	M	Non amplified	No	2465	6.7488	2465	6.7488	No	No	No	SCA	4q, 7, 11p, 11q, 12, 14, 17q	11q	8
4166	M	28	M	Non amplified	No	2682	7.34292	2682	7.34292	No	No	No	SCA	2p, 6p, 6q, 7, 11q, 12, 17q, 18	1p, 3p, 4, 6q, 10, 11q, 15q, 17p (P53)	20
4135	M	31	M	Non amplified	No	971	2.65845	669	1.83162	Yes	Yes	No	SCA	3p, 7, 11q, 17q	3p, 9, 11q	10
4177	M	53	L1	Non amplified	No	1074	2.94045	221	0.605065	Yes	Yes	No	SCA	2p, 6p, 7q, 11p, 12, 14q, 17q, 18	4p, 11q, 19p, 21q	12
4145	M	33	L1	Amplified	No	2094	5.73306	2094	5.73306	No	No	No	SCA	amp 2p (MYCN), 2p, 12, 17q	1p, 12q	10
4178	M	7	L1	Non amplified	No	14	0.0383299	14	0.0383299	No	No	No	NCA	1, 2, 7, 8, 9, 12, 13, 17		0
4197	F	5	L1	Non amplified	No	2990	8.18617	2990	8.18617	No	No	No	NCA	amp 2p (MYCN), 6, 17, 18		4
4021	M	7	L1	Non amplified	No	1043	2.85558	1043	2.85558	No	No	No	NCA	6, 7, 8, 13, 17, 18	4, 19, X	3
4174	F	1	M	Amplified	No	2359	6.45859	2359	6.45859	No	No	No	SCA	amp 2p (MYCN)	1p	4
4215	F	29	L1	Non amplified	No	782	2.141	782	2.141	No	No	No	SCA	2p, 6, 7, 8, 13, 17, 18,	1p, 4, 9, 10, 14, 15q, 16, 19, 21, Xp	8
4203	F	74	M	Non amplified	No	2360	6.46133	2360	6.46133	No	No	No	SCA	2p, 3q, 7, 12, 15q, 17q, 18, 21q, 22q	2q. 3p, 4p, 6q, 11q, X	22
4224	M	52	M	Non amplified	Yes	1380	3.77823	919	2.51608	Yes	Yes	No	SCA	1p, 1q, 2p, 2q, 3q, 4q, 6p, 7, 12, 13, 17q, 18p, 18q, 22q, X	1p, 3p, 8p, 19p, Y	30
4119	M	18	L1	Non amplified	No	69	0.188912	69	0.188912	No	No	No	SCA	17q	11q, 14q, 16q	8
4116	M	16	L1	Non amplified	No	0.5	0.00136893	0.5	0.00136893	No	No	No	NCA	2, 5, 6, 7, 9, 13, 17, 22	3, 4, 14, X	3
4095	M	49	L2	Non amplified	Yes	1084	2.96783	299	0.818617	Yes	Yes	No	SCA	amp 12q (CKD4, FRS2, MDM2), 15q, 17q	15q	34
4242	M	5	L2	Non amplified	No	2325	6.3655	2325	6.3655	No	No	No	NCA	2, 7, 8, 12, 17, 18	9, 10, 11, 19, 21	2
4261	M	23	M	Amplified	Yes	549	1.50308	346	0.947296	Yes	Yes	No	SCA	amp 2p (MYCN, ALK), 17q	1p, 16, Y	8
4260	M	20	L2	Amplified	No	2594	7.10198	2594	7.10198	No	No	No	SCA	amp 2p (MYCN), 17q, 18q	1p, 3p	10
4270	F	22	M	Amplified	Yes	531	1.4538	383	1.0486	Yes	Yes	No	SCA	amp 2p (MYCN), 2p, 17q	1p	8
4259	M	3	L1	Non amplified	No	1057	2.89391	1057	2.89391	Yes	No	Si	NCA	6, 7, 17, 18	3, 4, 8, 9, 11, 14	2
4293	F	23	M	Amplified	Yes	418	1.14442	400	1.09514	Yes	Yes	No	SCA	amp 2p (MYCN), 17q	1p	26
4291	F	28	M	Amplified	Yes	176	0.481862	152	0.416153	Yes	Yes	No	SCA	amp 2p (MYCN), amp 2q (CASP8), 4, 13, 20, 22q	17p (P53)	16
4306	F	25	M	Amplified	No	2238	6.12731	2238	6.12731	No	No	No	NCA	amp 2p (MYCN), 6, 17	3, 8p, 9, 10, 11, X	6
4300	F	29	M	Non amplified	Yes	1772	4.85147	348	0.952772	Yes	Yes	No	SCA	1q, 7, 11p, 11q, 17q, 18	11q, 19q	14
4035	F	37	L1	Non amplified	Yes	1138	3.11567	330	0.903491	Yes	Yes	No	SCA	3q, 7, 11q, 17q	3p, 4p, 10q, 11q, 14q,	20
4308	F	34	L2	Amplified	No	2170	5.94114	2170	5.94114	No	No	No	SCA	amp 2p (MYCN), 17q	1p, 3p, 17p	10
4279	F	71	L2	Non amplified	Yes	2060	5.63997	215	0.588638	Yes	Yes	No	SCA	1q, 7, 11p, 11q, 12q, 17q	2q, (BARD1), 3p, 4p, 4q, 11q, 14q, 17p (P53), Xq	28
4304	M	50	M	Amplified	No	2626	7.1896	2626	7.1896	No	No	No	SCA	amp 2p (MYCN), 17q, 20	1p, 9q	8
4176	M	11	L1	Non amplified	No	1519	4.1588	1519	4.1588	No	No	No	NCA	7, 12, 13, 17, 18, Y	3, 4, 8, 10, 15, X	2
4305	F	14	L1	Non amplified	No	158	0.43258	158	0.43258	No	No	No	NCA	2, 6, 10, 12, 13, 15, 17, 18, 20, 22	9, 11, 14, 19, 21, X	3
4317	F	44	M	Non amplified	Yes	998	2.73238	541	1.48118	Yes	Yes	No	SCA	7, 11q, 17q, 20q, 22q	3p, 4p, 5q, 6q, 9p, 9q, 11q, 16q, 20p	30
4823	F	12	M	Non amplified	No	1563	4.27926	1563	4.27926	No	No	No	SCA	2p, 3p, 3q, 6, 7, 10, 12, 13, 14q, 17q, 18	14q, X	12
4331	M	17	L1	Non amplified	No	1563	4.27926	1563	4.27926	No	No	No	NCA	17	4, 10, 19, X	0
4339	F	3	M	Amplified	No	2398	6.56537	2398	6.56537	No	No	No	SCA	amp 2p (MYCN), 17q	1p, 11q	8
4323	F	25	L2	Amplified	No	2334	6.39014	2334	6.39014	No	No	No	SCA	amp 2p (MYCN, ALK), 7, 8, 12, 17, 18	1p, 9, 10, 11, 13, 14, 16, X	8
4334	M	61	M	Non amplified	Yes	945	2.58727	766	2.09719	Yes	Yes	No	SCA	1q, 6p, 7, 17q, 18	11q	20
4357	M	71	M	Non amplified	No	1673	4.58042	1673	4.58042	No	No	No	SCA	1q, 5q, 7q, 8q, 9q, 11p, 12p, 17q	3p, 8p, 10p, 15q	24
4358	M	77	M	Non amplified	Yes	1161	3.17864	686	1.87817	Yes	Yes	No	SCA	4q, 17q	1p, 11q, 12q, 22q	12
4340	M	22	M	Amplified	Yes	326	0.892539	246	0.673511	Yes	Yes	No	SCA	amp 2p (MYCN), 17q	1p, 10q	8
4362	F	7	L2	Non amplified	No	1987	5.44011	1987	5.44011	No	No	No	NCA	1, 2, 5, 6, 7, 9, 12, 13, 17, 21, 22	4, X	3
4314	M	50	M	Non amplified	No	1765	4.83231	1765	4.83231	Yes	Yes	No	SCA	2p, 5, 6p, 6q, 7q, 11p, 11q, 12q, 14q, 17q, 18, 22q	4p, 11q	24
4341	F	92	M	Non amplified	Yes	920	2.51882	420	1.1499	Yes	Yes	No	SCA	5p, amp 12q (CDK4, MDM2, FRS2), 16q	5p, 6q, 7q, 8p, 8q, 9p, 17p, 17q, Xp	30
4374	F	62	M	Non amplified	No	1537	4.20808	524	1.43463	Yes	Yes	No	SCA	11p, 11q, 12q, 13, 17q, 18	1q, 11q, 19q	14
4382	M	9	L2	Amplified	No	2300	6.29706	2300	6.29706	No	No	No	SCA	amp 2p (MYCN), 2p, 11q, 17q	1p, 6q, 16p	14
4386	F	46	M	Non amplified	No	2295	6.28337	2295	6.28337	No	No	No	SCA	7q, 11q, amp 12q, 17q	3p, 9p, 10p, 11q, 14q, X	18
4377	F	21	M	Amplified	Yes	427	1.16906	357	0.977413	Yes	Yes	No	SCA	amp 2p (MYCN), 17q	1p, 9p	8
4395	F	14	L1	Non amplified	No	497	1.36071	497	1.36071	No	No	No	SCA	5, 7, 9p, 12, 13, 15, 17, 18	4, 14, 19q, X	4
4399	M	1	L1	Non amplified	No	1	0.00273785	1	0.00273785	No	No	No	NCA	6, 7, 12, 13, 17, 22,	4, 14, 21, X	3
4393	F	17	L1	Non amplified	No	3	0.00821355	3	0.00821355	No	No	No	NCA	6, 7, 8, 17	3, 4, 10	0
4421	F	33	L2	Amplified	No	8	0.0219028	8	0.0219028	No	No	No	SCA	1q, amp 2p (MYCN), 2p, 11q, 17q, 22q	1p, 10q, 19q, 21q	22
4247	M	4	L1	Non amplified	No	1717	4.70089	152	0.416153	Yes	Yes	No	NCA	3, 7, 13	14, 16, X	2
970	M	19	L1	Non amplified	No	2169	5.9384	2169	5.9384	No	No	No	NCA	7, 17, 22	3, 4, 8, 9, 11, 14, 16, 21, X	4
4425	F	80	L1	Non amplified	No	2241	6.13552	2241	6.13552	No	No	No	NCA	6, 7, 8, 12, 20, 21	3, 4, 11, 15, X	3
4411	M	13	M	Non amplified	No	2188	5.99042	334	0.914442	Yes	Yes	No	SCA	3p, 17q	3p, 11q, 14	8
2023	M	14	L1	Non amplified	No	2263	6.19576	2263	6.19576	No	No	No	NCA	2, 17	4, 9, 11, 14, 21	1
3144	F	71	L1	Non amplified	No	1705	4.66804	1705	4.66804	No	No	No	SCA	1q, 7q, 9q, 17q	1p, 6q, 11q	14
3148	F	41	L1	Non amplified	No	2355	6.44764	2355	6.44764	No	No	No	SCA	7, 11q	19p	5
3192	M	28	L1	Non amplified	No	891	2.43942	891	2.43942	No	No	No	SCA	6, 7, 8, 12, 14, 17q, 18	3, 11q, 22q, X	6
3360	F	4	L1	Non amplified	No	1388	3.80014	1388	3.80014	No	No	No	NCA	1, 2, 5, 7, 12, 17, 18, 20		0
3419	F	2	L1	Non amplified	No	1391	3.80835	1391	3.80835	No	No	No	NCA	2, 6, 7, 8, 10, 13, 15, 17, 18, 21, 22	3, 11	2
3529	F	21	L2	Amplified	Yes	219	0.599589	219	0.599589	Yes	No	No	SCA	amp 2p (MYCN), 17q	1p	6
3565	F	3	L1	Non amplified	No	1152	3.154	1152	3.154	No	No	No	NCA	3, 6, 7, 12, 13, 15, 17, 20	X	3
3736	M	3	L1	Non amplified	No	1	0.00273785	1	0.00273785	No	No	No	NCA	1, 2, 5, 7, 8, 12, 13, 17, 18, 22	X	3
3938	F	1	L2	Non amplified	No	228	0.62423	228	0.62423	No	No	No	NCA	1, 2, 5, 6, 7, 12, 17, 22	9, 11	2
4009	F	5	L2	Non amplified	No	2492	6.82272	2492	6.82272	No	No	No	NCA	1, 2, 5, 7, 9, 13, 17, 18, 22	3, 4, 14, 19	1
4065	M	6	L1	Non amplified	No	263	0.720055	263	0.720055	No	No	No	NCA	7, 12, 13, 17,	4, 11, 14, X	4
4184	M	1	M	Non amplified	No	218	0.596851	218	0.596851	No	No	No	NCA	7, 14, 17	4, 10, 11, 14, 15, 16, 19, 22	2
4284	F	97	L1	Non amplified	No	37	0.1013	37	0.1013	No	No	No	SCA	7	19p, 19q	4
4296	F	2	L2	Non amplified	No	2359	6.45859	2359	6.45859	No	No	No	SCA	2, 6, 7, 10, 15, 17, 21	3, 9q, 11, 14, 19, 22, X	6
4320	F	73	M	Non amplified	Yes	1489	4.07666	404	1.10609	Yes	Yes	No	SCA	5p, 7, 14q, 17q	11q	8
4351	M	3	L1	Non amplified	No	1	0.00273785	1	0.00273785	No	No	No	NCA	2, 6, 7, 8, 13, 17, 18	4, 14, 19, X	3
4370	F	7	L1	Non amplified	No	1	0.00273785	1	0.00273785	No	No	No	NCA	7, 13, 17	3, 11, 14, 16, 20, 22, X	2
4372	M	2	L1	Non amplified	No	38	0.104038	38	0.104038	No	No	No	NCA	1, 2, 13, 14, 17		0
4404	M	13	L2	Non amplified	Yes	432	1.18275	200	0.54757	Yes	Yes	No	NCA	7, 17	4, 8, 9, 10, 11, 14, 15, 16, 19, 20, 21, X, Y	2
4457	F	26	M	Amplified	No	2151	5.88912	2151	5.88912	No	No	No	SCA	amp 2p (MYCN), 2p, 17q	1p, 4p	10
4065	M	57	M	Non amplified	No	2122	5.80972	2122	5.80972	No	No	No	SCA	4q, 7, 11p, 11q, 14, 17q, 18q	1p, 5p, 11q	12
4473	M	120	M	Non amplified	Yes	1152	3.154	1010	2.76523	Yes	Yes	No	SCA	1q, 7, 17q	19p, 22q	18
4416	M	1	L1	Non amplified	No	1820	4.98289	1820	4.98289	No	No	No	SCA		4, 19p, 21q, X	11
4474	M	5	Ms	Non amplified	No	0.5	0.00136893	0.5	0.00136893	No	No	No	SCA	2, 6, 17p	4, 8p, 11, 14, X	4
4476	M	16	L2	Amplified	No	1928	5.27858	1928	5.27858	No	No	No	SCA	amp 2p (MYCN), 17q	1p, 8, 9, 10,11, 15, 17p, 18, 21	12
4456	F	2	L1	Non amplified	No	63	0.172485	63	0.172485	No	No	No	NCA	2, 3, 6, 7, 8, 14, 15, 17, 18, 20, 22		2
4479	F	56	L1	Non amplified	No	62	0.169747	62	0.169747	No	No	No	NCA	6, 7, 8, 13, 17, 18	3, 14, 16, 19, X	4
4509	M	21	M	Amplified	No	1710	4.68173	1710	4.68173	No	No	No	SCA	2p, amp 2p, 4q, 6q, 8p, 12p, 13q, 17q, 22q	1p, 2p, 2q, 5p, 5q, 6q, 7p, 7q, 9, 10, 11, 14, 15, 16, 19, 20, 21q, 22q, Y	36
4510	F	18	L1	Non amplified	No	2009	5.50034	2009	5.50034	No	No	No	NCA	1, 2, 7, 12, 14, 17, 21, 22	3, 4, 9, 14, 16, 19, 21, X	1
4527	M	21	L1	Non amplified	No	5	0.0136893	5	0.0136893	No	No	No	SCA	5, 7, 17	3, 4, 9q, 10, 14, 19, 21, X, Y	10
4529	M	54	M	Non amplified	No	1143	3.12936	1143	3.12936	No	No	No	SCA	4q, 11p, 11q, 12p, 13q, 17q, 18	11q	14
4530	F	29	M	Non amplified	No	2016	5.51951	2016	5.51951	No	No	No	NCA	7, 13, 17	3, 6, 9, 11, 14, 15, 16, 19, 21, 22, X	4
4512	M	96	L1	Non amplified	Yes	593	1.62355	89	0.243669	Yes	Yes	No	SCA	1q, 7, 14, 17q	1p, 11q, 15q, 22q	14
4540	F	27	M	Amplified	No	1710	4.68173	1710	4.68173	No	No	No	SCA	amp 2p (MYCN), 17q	1p, 19p	12
4546	M	31	M	Non amplified	Yes	902	2.46954	501	1.37166	Yes	Yes	No	SCA	1q, 5q, 6q, 7q, 8q, 9p, 11p, 17q, 20q	5p, 8p, 10q, 11q, 14q	36
4518	M	17	L1	Non amplified	No	0.5	0.00136893	0.5	0.00136893	No	No	No	SCA	1q, 2p, 17q	3p, 4p, 16q	18
4550	F	7	L2	Non amplified	No	2080	5.69473	2080	5.69473	No	No	No	NCA	1, 2, 6, 7, 10, 12, 15, 17, 20		2
4573	F	20	M	Non amplified	No	1458	3.99179	1458	3.99179	No	No	No	SCA	17q, 18	3, 4, 9, 10, 14, 19p, 19q, 21	14
4552	M	0	Ms	Non amplified	No	738	2.02053	738	2.02053	No	No	No	NCA	6, 7, 14, 17, 18, 21, 22, Y	9, 11, X	12
3339	M	9		Non amplified	No	0.5	0.00136893	0.5	0.00136893	No	No	No	SCA	17q	10p, 11q, 14. 15, 17p	22
4570	F	5		Non amplified	No	0.5	0.00136893	0.5	0.00136893	No	No	No	NCA	2, 7, 13, 17, 21, 22	3, 4, 9, 11, 14, 16, X	3
4637	F	1		Non amplified	No	0.5	0.00136893	0.5	0.00136893	No	No	No	SCA	2p, 1q, 18	3q, 8, 9, 10q, 11, 14, 19p, 22, X	12
4576	F	3	L1	Non amplified	No	1601	4.3833	1601	4.3833	No	No	No	NCA	13, 17	1, 3, 4, 8, 11, 14, 16, 18, 19, 20, X	3
4585	M	42	M	Non amplified	No	1490	4.0794	1490	4.0794	No	No	No	SCA	2p, 2q, 4q, 6p, 7, 11p, 11q, 12, 14q, 17q	2q, 3, 4p, 4q, 5p, 5q, 6q, 8q, 9p, 9q, 11q, 15, 16q, 22q	44
4577	M	9	L1	Non amplified	No	1109	3.03628	1109	3.03628	No	No	No	NCA	2, 6, 7, 13, 17, 18	3, 4, 9, 14, 15, 19, 21, X	3
4588	F	40	M	Non amplified	No	1390	3.80561	1390	3.80561	No	No	No	SCA	17q, 18q	3p, 6p, 11q, 21	14
4587	M	42	M	Non amplified	No	15	0.0410678	15	0.0410678	No	No	No	SCA	1q, 2p, 2q, 3q, 7q, 17q, 20p	3p, 4p, 4q, 11q, 14q, 16q, Y	30
4590	F	18	M	Amplified	Yes	337	0.922656	295	0.807666	Yes	Yes	No	NCA	amp 2p (MYCN, ALK), 6, 8, 9, 17	11	4
4599	F	4	L1	Non amplified	No	1445	3.95619	1445	3.95619	No	No	No	NCA	1, 2, 5, 7, 11, 12, 15, 16, 17, 18, 20		2
4602	F	47	L1	Non amplified	No	1309	3.58385	1309	3.58385	No	No	No	NCA	6, 7, 11, 12, 17, 18, 20	3, 4, 19	0
4604	F	20	M	Amplified	Yes	584	1.5989	260	0.711841	Yes	Yes	No	SCA	amp 2p (MYCN), 2p	1p	16
4547	M	58	M	Non amplified	No	2072	5.67283	570	1.56057	Yes	Yes	No	SCA	11p, 11q, 17q	3p, 4p, 11q, Y	10
4609	M	36	M	Amplified	No	0.5	0.00136893	0.5	0.00136893	No	No	No	SCA	amp 2p (MYCN), 5q, 17q	1p, 6q, 9p	12
4520	F	22	M	Amplified	No	1001	2.74059	1001	2.74059	No	No	No	SCA	amp 2p (MYCN), 2p, 17q	1p, 9p, 11p	12
4615	M	169	M	Non amplified	No	1317	3.60575	1317	3.60575	No	No	No	SCA	1q, 7, 9q, 17q, 18	3p, 4p, 11q, 15q, 16p, 16q, 19p, Y	30
4636	M	61	M	Non amplified	Yes	1150	3.14853	1150	3.14853	Yes	Yes	No	SCA	1q, 2p, 4, 6, 7, 8, 11q, 12q, 13, 14q, 17q, 18, 20, Xp	11q, 21q, Yq	26
4571	M	22	L2	Amplified	Yes	346	0.947296	323	0.884326	Yes	Yes	No	SCA	17q	17p, 10p, 11q, 14, 15, 17p, Y	18
4634	F	29	M	Amplified	No	973	2.66393	973	2.66393	No	No	No	SCA	amp2p (MYCN), 9p, 17q	1p, 3p	10
4628	F	51	L1	Non amplified	No	1105	3.02533	1105	3.02533	No	No	No	NCA	5, 6, 7, 13, 17	3, 14, X	4
4635	M	13	L1	Non amplified	No	966	2.64476	966	2.64476	No	No	No	SCA	11p, 11q, 17q	4p, 11q, 19	10
4578	M	24	M	Non amplified	No	355	0.971937	355	0.971937	No	No	No	SCA	1q, 2, 6, 7, 8q, 12, 13q, 14, 17, 19, 20, 21	10	20
4592	F	16	L2	Amplified	No	2048	5.60712	2048	5.60712	No	No	No	SCA	amp 2p (MYCN), 2p, 13, 17q, Xp	1p, 4p, 10, 11q, 15, 22q	18
4650	M	49		Non amplified	No	0.5	0.00136893	0.5	0.00136893	No	No	No	SCA	2, 4q, 5p, 7, 9q, 11q, 12, 17q	3p, 6q, 9p, 11q,	18
4653	M	26	L1	Non amplified	No	891	2.43942	891	2.43942	No	No	No	NCA	6, 7, 8, 9, 13, 17	3, 4, 5, 16, 19, 22, X	3
4668	F	90		Non amplified	No	0.5	0.00136893	0.5	0.00136893	No	No	No	SCA	5q, 7, 11p, 11q, 12, 13q, 14q, 16q, 17q, 18q	1q, 3, 6q, 11q, 18p, X	24
4664	F	10	L2	Non amplified	No	1705	4.66804	188	0.514716	Yes	Yes	No	NCA	5, 17	9, 21	0
4584	M	3	L1	Non amplified	No	7	0.019165	7	0.019165	No	No	No	SCA	2, 7, 8, 17q, 18, Y	4, 10, 14, 19, 21, X	3
4691	F	139	M	Non amplified	No	1775	4.85968	1141	3.12389	Yes	Yes	No	SCA	2p, 12q, 17	1p, 22q, X	8
4591	M	12	L1	Non amplified	No	1781	4.87611	1781	4.87611	No	No	No	NCA	5, 7, 8, 12, 13, 17, 18	3, 4, 10, 11, 14, 16, 19, 21, 22, X	6
4669	F	3	Ms	Amplified	No	867	2.37372	867	2.37372	No	No	No	SCA	amp 2p (MYCN), 17q		4
4696	F	52	M	Non amplified	Yes	1572	4.3039	1194	3.26899	Yes	Yes	No	SCA	5p, 7, 12q, 17q, Xp	3p, 4p, 6q, 10q, 11q, 14q, 16q	22
4710	F	20	M	Amplified	Yes	1301	3.56194	32	0.0876112	Yes	Yes	No	SCA	amp 2p (MYCN), 17q	1p, 9	6
4706	M	21	L2	Non amplified	No	1724	4.72005	1724	4.72005	No	No	No	NCA	5, 7, 13, 17, 18, 22	3, 4, 11, 14, 16, 19, X	3
4692	M	39	M	Amplified	Yes	46	0.125941	46	0.125941	Yes	No	No	SCA	amp 2p (MYCN), 2p, 17q	1p, 8p	10
4728	M	46	L2	Gain	No	319	0.873374	319	0.873374	No	No	No	SCA	2p, 7, 12p, 17q, 22q	1p, 3p, 22q	15
4703	F	1	L1	Non amplified	No	1499	4.10404	1499	4.10404	No	No	No	SCA	3p, 6, 7, 8p, 10, 12, 13, 14, 17q, 18, 20, 22	4, 5, 11, 19p, 21, X	8
4732	M	20	M	Amplified	No	0.5	0.00136893	0.5	0.00136893	No	No	No	SCA	amp 2p (MYCN), 3q, 8q, 17q, Xp	1p, 10q, 22q	16
4456	M	6	L1	Non amplified	No	1330	3.64134	1330	3.64134	No	No	No	NCA	2, 5, 6, 8, 13, 17, 20, 22	3, 4, 9, 10, 21, X	14
4716	M	14	M	Amplified	Yes	630	1.72485	405	1.10883	Yes	Yes	No	SCA	amp 2p (MYCN), 17q	1p, 19p	10
4729	F	51	M	Non amplified	Yes	1358	3.718	711	1.94661	Yes	Yes	No	SCA	1p, 1q, 2p, 7, 8q (cMYC), 11q, 12, 17q, 18, 22q	3p, 4, 6q, 8p, 9, 10p, 11q, 15, 16, 22q, X	26
4736	M	46	M	Amplified	Yes	646	1.76865	376	1.02943	Yes	Yes	No	SCA	1q, amp 2p (MYCN), 17q	1p, 9p, 10q	14
4758	M	5	L1	Non amplified	No	0.5	0.00136893	0.5	0.00136893	No	No	No	NCA	6, 7, 8, 12, 13, 17	3, 4, 9, 10, 11, 21	2
4720	M	30	M	Amplified	Yes	591	1.61807	211	0.577686	Yes	Yes	No	SCA	amp 2p (MYCN), 2p, 4q, 6p, 17q	1p, 11q	14
4766	M	47	M	Non amplified	No	0.5	0.00136893	0.5	0.00136893	No	No	No	SCA	2p, 5q, 9p, 11p, 11q, 13, 17q, 18	11q, Y	16
4267	F	92		Non amplified	No	987	2.70226	702	1.92197	Yes	Yes	No	SCA	1q, 4q, 7q, 17q	3p, 4p, 6q, 11q, 14, 16q, 19p, 19q, X	22
4768	M	47	M	Non amplified	No	1528	4.18344	843	2.30801	Yes	Yes	No	SCA	4q, 7q, 8q, 9q, 11p, 11q, 12q, 17q, 18q, 20q	1p, 3p, 4p, 11q, Y	25
4771	M	69	L2	Amplified	No	0.5	0.00136893	0.5	0.00136893	No	No	No	SCA	amp 1q (SLC41A1), amp 2p (MYCN), 2, 3p, 5, 6, 7, 8, 10q, 12, 13q, 14q, 16q, 17, 18, 19, 21, 22, Y		24
4784	M	45	M	Non amplified	No	810	2.21766	810	2.21766	No	No	No	SCA	2p, 4q, 8q, 12q, 16q, 17q	1p, 3p, 4p, 7q, 9, 11q, 21q	28
4787	M	5	L1	Non amplified	No	1100	3.01164	1100	3.01164	No	No	No	NCA	1, 5, 7, 17, 18, 20	3, 11, 21, X	3
4783	M	59		Non amplified	No	0.5	0.00136893	0.5	0.00136893	No	No	No	SCA	8q, 11p, 11q, 15q, 17q, 18, 20p	3p, 4p, 5p, 8q, 10q, 11q, Y	24
4793	F	14	M	Amplified	No	0.5	0.00136893	0.5	0.00136893	No	No	No	SCA	amp2p (MYCN), 2p, 17q	1p, 19p	12
4769	F	15	L1	Non amplified	No	213	0.583162	213	0.583162	No	No	No	SCA		19p	2
4611	F	0	L1	Non amplified	No	492	1.34702	492	1.34702	No	No	No	SCA	7, 13q, 17	3, 4, 9, 10, 11, 14, 15, 16, 19, 20, 21, 22	2
4780	M	16	M	Non amplified	Yes	252	0.689938	110	0.301164	Yes	Yes	No	SCA	2p, 4q, 13q, 17q	1p, 16p	12
4802	M	26	M	Amplified	No	0.5	0.00136893	0.5	0.00136893	No	No	No	SCA	amp 2p (MYCN), 17q	1p, 4q, 6q, 11q, 19q	14
4798	F	2	L2	Non amplified	No	1330	3.64134	1330	3.64134	No	No	No	NCA	5, 6, 7, 8, 9, 13, 17, 18, 22	3, 4, 10, 11, 12, 14, 15, 16, 19, X	4
4761	F	30	M	Non amplified	No	955	2.61465	955	2.61465	No	No	No	SCA	2p, 9q, 10q, 16q, 17q, Xp	4p, 11q, Xp, Xq	20
4816	M	44	M	Non amplified	No	832	2.27789	832	2.27789	No	No	No	SCA		1p, 14q, 18p, 19q	8
4817	F	54		Non amplified	No	765	2.09446	765	2.09446	No	No	No	NCA	6, 13, 17, 18	3, 9, 11, 14, 16, 19, 22, X	4
4813	M	46		Gain	No	0.5	0.00136893	0.5	0.00136893	No	No	No	SCA	2p, 7, 11p, 11q, 12q, 13, 14q, 16q, 17q, 18	1q, 2q, 11q	20
4829	F	5	L1	Non amplified	No	653	1.78782	653	1.78782	No	No	No	NCA	2, 14, 15, 17	3, 4, 19	2
4835	M	34	M	Non amplified	No	897	2.45585	897	2.45585	No	No	No	SCA	7p, 7q, 11q, 12q, 17q, 18, 22q, Xp	2q, 11q, Y	18
4828	F	6	L1	Non amplified	No	0.5	0.00136893	0.5	0.00136893	No	No	No	NCA	1, 2, 5, 7, 12, 17, 18, 20, 21, 22	3, 11, 14, 16, 19	0
4840	M	23	M	Non amplified	No	0.5	0.00136893	0.5	0.00136893	No	No	No	SCA	1q, 2p, 12q, 17q	3p, 11q, 14q, 15q, 16q,	24
4825	M	62		Non amplified	No	0.5	0.00136893	0.5	0.00136893	No	No	No	SCA	1p, amp 2p (ALK), 10q, amp 12q (CDK4, MDM2, CDK6), 17, 19p, 22q	3, 15q	26
4849	M	105	M	Non amplified	No	1016	2.78166	1016	2.78166	No	No	No	SCA	6p, 10p, 17q	17p, 22q	10
4869	F	11	L2	Non amplified	No	1246	3.41136	1246	3.41136	No	No	No	NCA	6, 7, 8, 13, 17	3, 4, 10, 14, 15, 16, 19, 21, 22, X	8
4877	F	34	M	Non amplified	No	168	0.459959	168	0.459959	Yes	Yes	No	SCA	2p, 6p, 7q, 15, 17q	1p, 3p, 9p, 9q, 11q, 14q, 19p, 21q, 22q, X	28
4880	F	3	L1	Non amplified	No	0.5	0.00136893	0.5	0.00136893	No	No	No	NCA	2, 5, 6, 8, 12, 14, 16, 17, 22	11	2
4904	F	57	M	Non amplified	No	876	2.39836	876	2.39836	No	No	No	SCA	2p, 7q, 11q, 17q	3p, 4p, 11q	14
4899	F	17	M	Non amplified	No	899	2.46133	899	2.46133	No	No	No	SCA	1q, 17q		4
4903	M	15	M	Gain	No	973	2.66393	973	2.66393	No	No	No	SCA	2p, 12q, 17q	11q, 19p	16
4898	M	2	L2	Non amplified	No	905	2.47776	905	2.47776	No	No	No	NCA	2, 6, 17, Y	3, 4, 14, 19, 21, X	4
4910	F	2	L1	Non amplified	No	0.5	0.00136893	0.5	0.00136893	No	No	No	NCA	1, 2, 7, 8, 12, 13, 17, 18, 20, 21	11, 13	10
4911	F	11		Non amplified	No	0.5	0.00136893	0.5	0.00136893	No	No	No	NCA	1, 2, 6, 7, 8, 10, 12, 17		0
4871	M	0	L2	Non amplified	No	1279	3.50171	1279	3.50171	No	No	No	NCA	2, 5, 6, 7, 9, 12, 13, 17,	3, 4, 8, 10, 11, 19, 22	2
4923	F	31	M	Non amplified	No	939	2.57084	939	2.57084	No	No	No	SCA	2p, 11p, 11q, 17q	3p, 4p, 11q	16
4922	M	57	M	Non amplified	No	924	2.52977	924	2.52977	No	No	No	SCA	1q, 2p, 3q, 5q, 6p, 7, 9p, 9q, 11p, 11q, 12, 13, 14q, 17, 18, 22	10p, 10q, 14q	26
4920	M	31	M	Non amplified	No	1022	2.79808	1022	2.79808	No	No	No	SCA	1q, 2p, 5p, 7p, 7q, 11p, 11q, 12q, 16q, 17q, 20q	3p, 4p, 6q, 11q, 15q, 16q, 20q, Y	36
4895	M	45	M	Non amplified	No	883	2.41752	449	1.2293	Yes	Yes	No	SCA	1q, 7, 17q	1p, 11q	8
4790	F	1	L1	Non amplified	No	1458	3.99179	1458	3.99179	No	No	No	SCA	1q, 6, 8, 12, 17	3, 4, 11q, 14, 21, X	6
4955	M	48	M	Amplified	No	683	1.86995	683	1.86995	No	No	No	SCA	amp 2p (MYCN), 6p, 9p, 17q	1p, 17p	12
4952	M	19	L2	Amplified	No	0.5	0.00136893	0.5	0.00136893	No	No	No	SCA	amp 2p (MYCN), 17q	1p	8
4929	F	0	L1	Non amplified	No	1028	2.81451	194	0.531143	Yes	Yes	No	NCA	7, 17	3, 4, 8, 9, 10, 14, 15, 16, 19, 20, 21	2
4960	F	47	M	Amplified	No	0.5	0.00136893	0.5	0.00136893	No	No	No	SCA	2p, amp 2p (MYCN), 9q, 17q	1p, 3p, 3q, 4p, 11q	18
4881	F	5	Ms	Non amplified	No	580	1.58795	580	1.58795	No	No	No	SCA	1p, 1q, 2p, 6, 7, 10, 13, 17, 18, 21q, 22	1p	12
4947	M	67	L1	Non amplified	No	1025	2.8063	1025	2.8063	No	No	No	NCA	2, 15, 17	3, 4, 9, 14, 19	0
4976	F	1	Ms	Amplified	No	716	1.9603	716	1.9603	No	No	No	NCA	amp 2p (MYCN), 7, 17		4
4975	M	5	L1	Non amplified	No	694	1.90007	694	1.90007	No	No	No	NCA		3, 4, 10, 11, 14, 16, 19, 21, X	7
4980	F	29	L2	Amplified	No	875	2.39562	875	2.39562	No	No	No	SCA	amp 2p (MYCN)	19p, 22q	6
4979	F	0	L2	Non amplified	No	861	2.35729	861	2.35729	No	No	No	NCA	2, 7, 17	3, 4, 9, 10, 11, 14, 19, 21, X	6
4984	F	117		Non amplified	No	0.5	0.00136893	0.5	0.00136893	No	No	No	NCA	1, 2, 6, 7, 8, 9, 13, 17	14	0
4992	F	35		Non amplified	No	615	1.68378	615	1.68378	No	No	No	SCA	1p, 1q, 4p, 4q, 6, 12q, 13, 16, 17q, 18, 21q, 22	1p, 3p, 9p, 9, 11q, 19p, 21q	26
4990	F	3	L2	Non amplified	No	829	2.26968	829	2.26968	No	No	No	NCA	1, 2, 5, 7, 17		2
4991	F	6	Ms	Non amplified	No	878	2.40383	878	2.40383	No	No	No	SCA	7, 11q, 17	11q	6
5003	M	64		Non amplified	No	0.5	0.00136893	0.5	0.00136893	No	No	No	SCA	7, 13q, 17q, 18q	9q, 10, 11q	14
4986	M	18		Non amplified	No	0.5	0.00136893	0.5	0.00136893	No	No	No	NCA	7, 17, 22	3, 4, 9, 11, 14, 16, 19, 21, X	4
5001	M	11	L1	Non amplified	No	741	2.02875	622	1.70294	Yes	Yes	No	SCA	11q, 17q	6p, 11q, 19p, 22q	16
5012	F	26	M	Amplified	Yes	202	0.553046	202	0.553046	Yes	No	No	SCA	amp 2p (MYCN), 13q, 17q	1p, 14q	10
4966	F	28	M	Amplified	Yes	3	0.00821355	3	0.00821355	Yes	No	No	SCA	1q, 2p, amp 2p25.3, amp 2p25.2, amp 2p25.1, amp 2p24.3, 5p, 17q		18
5023	F	7	L2	Amplified	No	482	1.31964	482	1.31964	No	No	No	SCA	1q, amp 2p (MYCN), 2p, 5, 11, 12, 13, 16, 17, 19, 21, 22, 17q	1p	18
5025	M	10	L1	Non amplified	No	48	0.131417	48	0.131417	No	No	No	NCA	2, 6, 7, 8, 13, 15, 17, 20, 22	14, 19, X	12
5000	F	22		Non amplified	No	0.5	0.00136893	0.5	0.00136893	No	No	No	SCA	1p, 1q, 5p, 7, 12, 13, 17q, 18, 21	1p	11
4978	M	91	M	Non amplified	No	966	2.64476	764	2.09172	Yes	Yes	No	SCA	1q, 4q, 7, 8q, 11q, 12q, 17, 18q, 20q	3p, 4p, 9p, 11q	24
5007	F	1		Non amplified	No	0.5	0.00136893	0.5	0.00136893	No	No	No	NCA	2, 6, 7, 8, 12, 17	3, 4, 10, 11, 19	2
4995	M	5		Non amplified	No	0.5	0.00136893	0.5	0.00136893	No	No	No	NCA	1, 2, 6, 7, 8, 9, 13, 17, 18, 21, 22, Y	X	4
1510	F	116	L1	Non amplified	No	5480	15.0034	5480	15.0034	No	No	No	SCA	17q	19p	8
1554	F	1	L1	Non amplified	No	5247	14.3655	5247	14.3655	No	No	No	NCA	6, 7, 13, 17, 18	4, 9, 11, 19, X	3
1596	M	5	L1	Non amplified	No	5103	13.9713	333	0.911704	Yes	Yes	No	SCA	11q, 17q	11q, 21q	8
1671	M	12	L1	Non amplified	No	1871	5.12252	1871	5.12252	No	No	No	NCA	6, 7, 8, 12, 13, 17	4, X	2
1718	M	26	L1	Non amplified	No	5153	14.1081	5153	14.1081	No	No	No	SCA	17q	11q	4
1205	M	2	L1	Non amplified	No	6459	17.6838	6459	17.6838	No	No	No	NCA	2, 5, 6, 7, 9, 12, 13, 17, 21, 22	4, X	3
1202	F	76	L1	Non amplified	Yes	966	2.64476	171	0.468172	Yes	Yes	No	SCA	1q, 6, 7, 13, 17q, 19, 21	X	3
1210	M	75	L1	Non amplified	No	6584	18.026	6584	18.026	No	No	No	NCA	1, 7, 8, 9, 10, 12, 13, 17, 18, 20, 21		1
1223	M	2	L1	Non amplified	No	6397	17.514	6397	17.514	No	No	No	SCA		16p, 19p	4
1227	M	25	L1	Non amplified	No	5283	14.4641	124	0.339493	Yes	Yes	No	NCA	7, 11, 17, 20, 22	3	0
1274	F	42	L1	Non amplified	Yes	1712	4.6872	39	0.106776	Yes	Yes	No	SCA	1p, 1q, 17q	1p, 17p	10
1363	F	2	L1	Non amplified	No	8385	22.9569	254	0.695414	Yes	Yes	No	SCA	2p,17q	1p, 2p, 2q, 3p, 4, 8q, 9p, 10p, 11q, 14q, X	22
1458	M	1	L1	Non amplified	Yes	311	0.851472	159	0.435318	Yes	Yes	No	NCA	17	4, 21	0
